# Supplementary material for: Rosmarinic Acid Delays Tomato Fruit Ripening by Regulating Ripening-Associated Traits
Source: Antioxidants (Basel). 2021 Nov 17;10(11):1821. doi: 10.3390/antiox10111821 (PMC8614985; doi:10.3390/antiox10111821)
Supplement: Supplementary file 1 [file antioxidants-10-01821-s001.zip]

Archive with 2 entries (2 files):
- Supplemental__Figures.pdf
- Supplemental__Table.xlsx
